# Supplementary material for: Transcriptome analysis identifies a robust gene expression program in the mouse intestinal epithelium on aging
Source: Sci Rep. 2019 Jul 18;9:10410. doi: 10.1038/s41598-019-46966-3 (PMC6639340; doi:10.1038/s41598-019-46966-3)
Supplement: Supplementary file 2 — Supplementary Table 1 [file 41598_2019_46966_MOESM2_ESM.xlsx]

## Sheet: analysis details
GO-enrichment of young vs. aged DEG against background list of expressed genes
query:	old vs. young DEG in ISC and/or AE. 49 genes
background:	list of genes expressed (at least one read detected) in all 6 ISC samples and/or all 6 AE samples. 19439 genes
analysis settings
data sources:	GO:MF, GO:CC, GO:BP, KEGG, Reactome, WikiPathways
No electronic GO annotations
https://biit.cs.ut.ee/gplink/l/vsfNdEWhSH

## Sheet: query (DEG)
Adora2b
Aspa
Bst1
Ccr2
Cd7
Clca1
Cnpy1
Dcaf12l1
Ddo
Ddr2
Dnase1
Enpp3
Epp13
Extl1
Fam151a
Foxd2os
Gcg
Gda
Ghrl
Gzma
Kbtbd11
Mafb
Nbl1
Nrn1
P2rx7
Pcdh20
Pdzk1
Peg3
Pmp22
Prss30
Ric3
Rps4l
Sema6a
Slc13a2
Slc15a1
Slc28a2
Slc5a12
Smoc1
Socs3
Stk10
Strc
Susd2
Tmigd1
Tnfrsf21
Tpm2
Tspan5
Unc93a
Zc3h6
Zg16

## Sheet: background (expressed genes)
0610005C13Rik
0610009B22Rik
0610009E02Rik
0610009L18Rik
0610009O20Rik
0610010F05Rik
0610010K14Rik
0610012D04Rik
0610012G03Rik
0610025J13Rik
0610030E20Rik
0610031O16Rik
0610037L13Rik
0610039K10Rik
0610040B10Rik
0610040F04Rik
0610040J01Rik
0610043K17Rik
1010001B22Rik
1010001N08Rik
1110002E22Rik
1110002J07Rik
1110004E09Rik
1110004F10Rik
1110006O24Rik
1110008F13Rik
1110008L16Rik
1110008P14Rik
1110012L19Rik
1110017D15Rik
1110018N20Rik
1110019D14Rik
1110020A21Rik
1110025M09Rik
1110032A03Rik
1110032F04Rik
1110034G24Rik
1110035H17Rik
1110036E04Rik
1110038B12Rik
1110038F14Rik
1110046J04Rik
1110051M20Rik
1110059E24Rik
1110059G10Rik
1110065P20Rik
1190002N15Rik
1190005I06Rik
1190007I07Rik
1300002E11Rik
1300017J02Rik
1500002C15Rik
1500004A13Rik
1500009L16Rik
1500011B03Rik
1500011K16Rik
1500015A07Rik
1500015O10Rik
1500026H17Rik
1500035N22Rik
1520401A03Rik
1600002D24Rik
1600002H07Rik
1600002K03Rik
1600010M07Rik
1600012H06Rik
1600014C10Rik
1600015I10Rik
1600020E01Rik
1600023N17Rik
1700001C19Rik
1700001G17Rik
1700001J03Rik
1700001K19Rik
1700001L05Rik
1700001O22Rik
1700001P01Rik
1700003D09Rik
1700003E16Rik
1700003F12Rik
1700003G18Rik
1700003P14Rik
1700006J14Rik
1700007G11Rik
1700007J10Rik
1700007L15Rik
1700008B11Rik
1700008J07Rik
1700008O03Rik
1700010I14Rik
1700010K24Rik
1700011H14Rik
1700011I03Rik
1700012D14Rik
1700013F07Rik
1700015O11Rik
1700016A09Rik
1700016C15Rik
1700016D06Rik
1700016D08Rik
1700016G14Rik
1700016H13Rik
1700016K19Rik
1700016P03Rik
1700017B05Rik
1700017D01Rik
1700018A14Rik
1700018A23Rik
1700018L02Rik
1700019A02Rik
1700019A23Rik
1700019D03Rik
1700020G17Rik
1700020I14Rik
1700020L24Rik
1700020N01Rik
1700021F05Rik
1700021J08Rik
1700022I11Rik
1700022N22Rik
1700023F06Rik
1700023H06Rik
1700025G04Rik
1700025N23Rik
1700027A07Rik
1700027F09Rik
1700028E10Rik
1700028J19Rik
1700028P14Rik
1700029I15Rik
1700029J07Rik
1700030A11Rik
1700030C10Rik
1700030C12Rik
1700030J22Rik
1700030K09Rik
1700031A10Rik
1700034H15Rik
1700034P13Rik
1700036A12Rik
1700037C18Rik
1700037H04Rik
1700040D17Rik
1700040L02Rik
1700040L08Rik
1700041M19Rik
1700042G07Rik
1700042O10Rik
1700045H11Rik
1700047A11Rik
1700047K16Rik
1700048M11Rik
1700048O20Rik
1700051O22Rik
1700052K11Rik
1700054A03Rik
1700055D18Rik
1700056E22Rik
1700056N10Rik
1700057G04Rik
1700058P15Rik
1700060J05Rik
1700061G19Rik
1700061H18Rik
1700065D16Rik
1700065O20Rik
1700066B19Rik
1700066M21Rik
1700067G17Rik
1700067K01Rik
1700069B07Rik
1700071M16Rik
1700081H04Rik
1700084C06Rik
1700084E18Rik
1700084F23Rik
1700086L19Rik
1700086O06Rik
1700086P04Rik
1700088E04Rik
1700093J21Rik
1700094J05Rik
1700096J18Rik
1700096K18Rik
1700097N02Rik
1700099I09Rik
1700101I11Rik
1700102P08Rik
1700105P06Rik
1700108F19Rik
1700108N11Rik
1700109H08Rik
1700109K24Rik
1700110K17Rik
1700111E14Rik
1700112D23Rik
1700112J05Rik
1700112J16Rik
1700113A16Rik
1700119H24Rik
1700120B22Rik
1700120C14Rik
1700120K04Rik
1700121C08Rik
1700122O11Rik
1700123M08Rik
1700123O20Rik
1700124L16Rik
1700126G02Rik
1700128E19Rik
1810006J02Rik
1810008B01Rik
1810008I18Rik
1810010H24Rik
1810011O10Rik
1810012K08Rik
1810012K16Rik
1810013L24Rik
1810014B01Rik
1810019D21Rik
1810019N24Rik
1810021B22Rik
1810022K09Rik
1810024B03Rik
1810030O07Rik
1810032O08Rik
1810034E14Rik
1810037I17Rik
1810041H14Rik
1810041L15Rik
1810043G02Rik
1810044D09Rik
1810046K07Rik
1810049J17Rik
1810055G02Rik
1810058I24Rik
1810062G17Rik
1810062O18Rik
1810063I02Rik
1810064F22Rik
1810065E05Rik
2010001A14Rik
2010001K21Rik
2010003K11Rik
2010005H15Rik
2010007H06Rik
2010008C14Rik
2010009K17Rik
2010010A06Rik
2010016I18Rik
2010103J01Rik
2010106C02Rik
2010106E10Rik
2010107E04Rik
2010107G23Rik
2010109A12Rik
2010109I03Rik
2010110G14Rik
2010110K18Rik
2010111I01Rik
2010204K13Rik
2010300C02Rik
2010308F09Rik
2010310C07Rik
2010315B03Rik
2010320M18Rik
2010320O07Rik
2200002D01Rik
2200002J24Rik
2210008F06Rik
2210011C24Rik
2210013O21Rik
2210016F16Rik
2210016L21Rik
2210406O10Rik
2210407C18Rik
2210408I21Rik
2210411M09Rik
2210417A02Rik
2300009A05Rik
2310001H17Rik
2310001K24Rik
2310007B03Rik
2310008N11Rik
2310009A05Rik
2310009B15Rik
2310010J17Rik
2310011J03Rik
2310014F06Rik
2310015A10Rik
2310016G11Rik
2310022A10Rik
2310022B05Rik
2310026L22Rik
2310030G06Rik
2310031A07Rik
2310033P09Rik
2310034G01Rik
2310035C23Rik
2310040G24Rik
2310043M15Rik
2310043O21Rik
2310058D17Rik
2310061I04Rik
2310068J16Rik
2400006E01Rik
2410002F23Rik
2410004B18Rik
2410006H16Rik
2410015M20Rik
2410017I17Rik
2410021H03Rik
2410022M11Rik
2410089E03Rik
2410124H12Rik
2410131K14Rik
2410152P15Rik
2500002B13Rik
2500004C02Rik
2510002D24Rik
2510009E07Rik
2510017J16Rik
2510039O18Rik
2510046G10Rik
2600014E21Rik
2610001J05Rik
2610002M06Rik
2610005L07Rik
2610008E11Rik
2610017A05Rik
2610020C07Rik
2610020F03Rik
2610021A01Rik
2610027F03Rik
2610027K06Rik
2610028H24Rik
2610035D17Rik
2610037D02Rik
2610044O15Rik8
2610203C22Rik
2610206C17Rik
2610301B20Rik
2610306M01Rik
2610318N02Rik
2610507B11Rik
2610507I01Rik
2610528A11Rik
2610528J11Rik
2700012I20Rik
2700016F22Rik
2700033N17Rik
2700038G22Rik
2700046G09Rik
2700049A03Rik
2700060E02Rik
2700062C07Rik
2700068H02Rik
2700081O15Rik
2700097O09Rik
2700099C18Rik
2810001G20Rik
2810002D19Rik
2810004N23Rik
2810006K23Rik
2810021J22Rik
2810025M15Rik
2810029C07Rik
2810030D12Rik
2810039B14Rik
2810402E24Rik
2810403A07Rik
2810403D21Rik
2810404F17Rik
2810405F17Rik
2810407A14Rik
2810408A11Rik
2810408I11Rik
2810410L24Rik
2810414N06Rik
2810425M01Rik
2810428I15Rik
2810428J06Rik
2810429I04Rik
2810454H06Rik
2810455O05Rik
2810459M11Rik
2810468N07Rik
2810474O19Rik
2900005J15Rik
2900009J06Rik
2900011O08Rik
2900026A02Rik
2900052L18Rik
2900060B14Rik
2900076A07Rik
2900089D17Rik
2900092C05Rik
2900093K20Rik
2900097C17Rik
3000002C10Rik
3010003L21Rik
3110002H16Rik
3110009E18Rik
3110021N24Rik
3110040N11Rik
3110043O21Rik
3110045C21Rik
3110053B16Rik
3110056K07Rik
3110062M04Rik
3110067C02Rik
3110070M22Rik
3110082I17Rik
3300002A11Rik
3300002I08Rik
3300005D01Rik
3632451O06Rik
3830408C21Rik
3930402G23Rik
4430402I18Rik
4632404H12Rik
4632411P08Rik
4632415L05Rik
4632427E13Rik
4632428C04Rik
4731419I09Rik
4732416N19Rik
4732419C18Rik
4732440D04Rik
4732463B04Rik
4732465J04Rik
4732471J01Rik
4732487G21Rik
4732490B19Rik
4732491K20Rik
4732496C06Rik
4831440D22Rik
4831440E17Rik
4833403J16Rik
4833407H14Rik
4833413G10Rik
4833417C18Rik
4833418N02Rik
4833420G17Rik
4833422C13Rik
4833439L19Rik
4833445I07Rik
4921507G05Rik
4921507P07Rik
4921511C10Rik
4921514A10Rik
4921515E04Rik
4921518K17Rik
4921523L03Rik
4921524J17Rik
4921529L05Rik
4921531C22Rik
4921536K21Rik
4930402H24Rik
4930404A12Rik
4930404I05Rik
4930404N11Rik
4930405A21Rik
4930405D11Rik
4930408O17Rik
4930412C18Rik
4930412L05Rik
4930412M03Rik
4930413G21Rik
4930415O20Rik
4930417H01Rik
4930422M22Rik
4930427A07Rik
4930428N03Rik
4930430A15Rik
4930430F08Rik
4930431L21Rik
4930431P19Rik
4930432K21Rik
4930432L08Rik
4930435E12Rik
4930439D14Rik
4930442H23Rik
4930442L01Rik
4930443O20Rik
4930444A19Rik
4930447A16Rik
4930447F24Rik
4930447N08Rik
4930448D08Rik
4930449A18Rik
4930451E10Rik
4930451G09Rik
4930452B06Rik
4930453N24Rik
4930455D15Rik
4930455G09Rik
4930458D05Rik
4930461G14Rik
4930466I24Rik
4930467D21Rik
4930470G03Rik
4930473A02Rik
4930474H06Rik
4930479D17Rik
4930479H17Rik
4930480K23Rik
4930481A15Rik
4930481B07Rik
4930483J18Rik
4930483K19Rik
4930483O08Rik
4930486I03Rik
4930487D11Rik
4930488L21Rik
4930500F04Rik
4930500F10Rik
4930500M09Rik
4930502E09Rik
4930503B20Rik
4930503L19Rik
4930505N22Rik
4930506C21Rik
4930507D05Rik
4930509E16Rik
4930509G22Rik
4930511M06Rik
4930512B01Rik
4930512H18Rik
4930513N10Rik
4930516B21Rik
4930519F09Rik
4930519G04Rik
4930520O04Rik
4930522L14Rik
4930523C07Rik
4930524J08Rik
4930524O07Rik
4930525G20Rik
4930526L06Rik
4930527J03Rik
4930528H21Rik
4930528J11Rik
4930532G15Rik
4930533B01Rik
4930533I22Rik
4930533O14Rik
4930533P14Rik
4930534D22Rik
4930535I16Rik
4930537H20Rik
4930538E20Rik
4930539E08Rik
4930539J05Rik
4930547E08Rik
4930547M16Rik
4930550C14Rik
4930551O13Rik
4930552P12Rik
4930556I23Rik
4930556J24Rik
4930556M19Rik
4930556N13Rik
4930557K07Rik
4930558C23Rik
4930558J18Rik
4930558J22Rik
4930558K02Rik
4930560O18Rik
4930562C15Rik
4930562F07Rik
4930563E22Rik
4930563M21Rik
4930565N06Rik
4930566F21Rik
4930570N18Rik
4930571N24Rik
4930573C15Rik
4930573H18Rik
4930577N17Rik
4930579G18Rik
4930579G24Rik
4930579K19Rik
4930581F22Rik
4930586N03Rik
4930588G17Rik
4930589O11Rik
4930590J08Rik
4930593A02Rik
4930594M22Rik
4930595D18Rik
4930597O21Rik
4930599N23Rik
4931403E22Rik
4931403G20Rik
4931406C07Rik
4931406G06Rik
4931406P16Rik
4931413K12Rik
4931414P19Rik
4931419H13Rik
4931422A03Rik
4931423N10Rik
4931428F04Rik
4931431B13Rik
4931431C16Rik
4931440J10Rik
4931440P22Rik
4932411K12Rik
4932422M17Rik
4932430I15Rik
4932438A13Rik
4932438H23Rik
4932441J04Rik
4932442E05Rik
4932443I19Rik
4932443L11Rik
4932702P03Rik
4933400F21Rik
4933402D24Rik
4933404O12Rik
4933405D12Rik
4933405E24Rik
4933405L10Rik
4933406C10Rik
4933406I18Rik
4933406J09Rik
4933406J10Rik
4933406P04Rik
4933407K13Rik
4933407L21Rik
4933408B17Rik
4933408J17Rik
4933413J09Rik
4933415A04Rik
4933416I08Rik
4933416M07Rik
4933417A18Rik
4933417C20Rik
4933417E11Rik
4933417O13Rik
4933421D24Rik
4933421O10Rik
4933423P22Rik
4933424G06Rik
4933424L21Rik
4933425M03Rik
4933427D14Rik
4933427G23Rik
4933428P19Rik
4933429H19Rik
4933430I17Rik
4933430L12Rik
4933431C10Rik
4933431E20Rik
4933431K14Rik
4933433G15Rik
4933434E20Rik
4933434M16Rik
4933437G19Rik
4933439C10Rik
4933439K11Rik
4933440N22Rik
5031415H12Rik
5031425E22Rik
5031434O11Rik
5031439G07Rik
5033403F01Rik
5033403H07Rik
5033417F24Rik
5033423K11Rik
5033430I15Rik
5330417C22Rik
5330426L24Rik
5330438D12Rik
5330439K02Rik
5430400D12Rik
5430402O13Rik
5430403G16Rik
5430405H02Rik
5430416N02Rik
5430427M07Rik
5430430B14Rik
5430431A17Rik
5430437J10Rik
5530601H04Rik
5730405O15Rik
5730409E04Rik
5730419F03Rik
5730420D15Rik
5730455P16Rik
5730480H06Rik
5730507A11Rik
5730508B09Rik
5730522E02Rik
5730559C18Rik
5830408C22Rik
5830417I10Rik
5830432E09Rik
5830444B04Rik
5830454E08Rik
5830462I19Rik
5830468F06Rik
5930403N24Rik
6030419C18Rik
6030442K20Rik
6030443J06Rik
6030445D17Rik
6030458C11Rik
6030498E09Rik
6230400D17Rik
6330403L08Rik
6330408A02Rik
6330411D24Rik
6330418K02Rik
6330537M06Rik
6330549D23Rik
6430550D23Rik
6430562O15Rik
6430573F11Rik
6430573P05Rik
6430584L05Rik
6430590A07Rik
6430710C18Rik
6530403H02Rik
6530409C15Rik
6530437J22Rik
6720427I07Rik
6720489N17Rik
6820431F20Rik
8030455M16Rik
8030462N17Rik
8430422M14Rik
8430429K09Rik
8430432A02Rik
9030407P20Rik
9030607J07Rik
9030617O03Rik
9030622O22Rik
9030624J02Rik
9130008F23Rik
9130011E15Rik
9130015G15Rik
9130017K11Rik
9130019O22Rik
9130023H24Rik
9130024F11Rik
9130204K15Rik
9130208D14Rik
9130213A22Rik
9130214F15Rik
9130221H12Rik
9130230L23Rik
9130230N09Rik
9130401M01Rik
9130409I23Rik
9130409J20Rik
9130604C24Rik
9230104M06Rik
9230105E05Rik
9230110C19Rik
9230112D13Rik
9230112E08Rik
9230114K14Rik
9230116N13Rik
9330020H09Rik
9330104G04Rik
9330111N05Rik
9330121J05Rik
9330136K24Rik
9330151L19Rik
9330154J02Rik
9330159M07Rik
9330160F10Rik
9330162012Rik
9330162G02Rik
9330175E14Rik
9330175M20Rik
9330179D12Rik
9330182L06Rik
9330198N18Rik
9430015G10Rik
9430018G01Rik
9430037G07Rik
9430037O13Rik
9430038I01Rik
9430060I03Rik
9430064I24Rik
9430065F17Rik
9430069I07Rik
9430091E24Rik
9530027J09Rik
9530036O11Rik
9530046B11Rik
9530052E02Rik
9530053A07Rik
9530062K07Rik
9530068E07Rik
9530077C05Rik
9530080O11Rik
9530082P21Rik
9630001P10Rik
9630013D21Rik
9630013K17Rik
9630028B13Rik
9630028H03Rik
9830132P13Rik
9830144P21Rik
9930004E17Rik
9930012K11Rik
9930014A18Rik
9930021J03Rik
9930038B18Rik
9930104L06Rik
A130051J06Rik
A1cf
A230001M10Rik
A230004M16Rik
A230005M16Rik
A230020J21Rik
A230050P20Rik
A230056P14Rik
A230060F14Rik
A230065N10Rik
A230072C01Rik
A230072E10Rik
A230083G16Rik
A230087F16Rik
A230103J11Rik
A230107N01Rik
A230108P19Rik
A2ml1
A330023F24Rik
A330032B11Rik
A330033J07Rik
A330035P11Rik
A330040F15Rik
A330041J22Rik
A330069E16Rik
A330102I10Rik
A3galt2
A430005L14Rik
A430010J10Rik
A430018G15Rik
A430033K04Rik
A430035B10Rik
A430046D13Rik
A430057M04Rik
A430073D23Rik
A430078I02Rik
A430105I19Rik
A430105J06Rik
A4galt
A4gnt
A530013C23Rik
A530017D24Rik
A530020G20Rik
A530072M11Rik
A530083I20Rik
A530084C06Rik
A630001G21Rik
A630001O12Rik
A630009H07Rik
A630014C17Rik
A630035G10Rik
A630052C17Rik
A630072L19Rik
A630072M18Rik
A630095N17Rik
A730011C13Rik
A730015C16Rik
A730020E08Rik
A730061H03Rik
A730071L15Rik
A730081D07Rik
A730085K08Rik
A730089K16Rik
A730090N16Rik
A830008E24Rik
A830011K09Rik
A830031A19Rik
A830035A12Rik
A830036E02Rik
A830052D11Rik
A830073O21Rik
A830080D01Rik
A830082K12Rik
A930001C03Rik
A930003A15Rik
A930005H10Rik
A930005N03Rik
A930006K02Rik
A930007I19Rik
A930009A15Rik
A930012L18Rik
A930012O16Rik
A930015D03Rik
A930016O22Rik
A930018M24Rik
A930019D19Rik
A930024E05Rik
A930024N18Rik
A930029G22Rik
A930037H05Rik
A930038B10Rik
A930041C12Rik
AA386476
AA414768
AA465934
AA467197
AA543186
AA914427
AA986860
Aaas
Aacs
Aadac
Aagab
Aak1
Aamdc
Aamp
Aar2
Aars
Aars2
Aasdh
Aasdhppt
Aatf
AB124611
Abat
Abca1
Abca13
Abca14
Abca16
Abca2
Abca3
Abca5
Abca7
Abca8b
Abcb10
Abcb11
Abcb1a
Abcb1b
Abcb4
Abcb6
Abcb7
Abcb8
Abcb9
Abcc1
Abcc10
Abcc12
Abcc2
Abcc3
Abcc4
Abcc5
Abcc6
Abcc8
Abcd1
Abcd3
Abcd4
Abce1
Abcf1
Abcf2
Abcf3
Abcg1
Abcg2
Abcg4
Abcg5
Abcg8
Abhd1
Abhd10
Abhd11
Abhd11os
Abhd12
Abhd13
Abhd14a
Abhd14b
Abhd15
Abhd16a
Abhd17a
Abhd17b
Abhd17c
Abhd2
Abhd3
Abhd4
Abhd5
Abhd6
Abhd8
Abi1
Abi2
Abi3
Abi3bp
Abl1
Abl2
Ablim1
Ablim2
Ablim3
Abr
Abracl
Abraxas1
Abraxas2
Abt1
Abtb1
Abtb2
AC022682.1
AC027700.1
AC055772.1
AC055772.2
AC055777.2
AC055818.1
AC061963.1
AC061963.3
AC061963.4
AC069562.3
AC073947.3
AC079681.1
AC090962.2
AC091785.2
AC096628.1
AC096628.2
AC098712.1
AC098716.1
AC099761.1
AC099934.5
AC099934.6
AC100406.1
AC100406.3
AC100729.1
AC102228.1
AC102312.2
AC102350.1
AC102369.3
AC102542.1
AC102554.1
AC102569.1
AC104832.1
AC105167.1
AC107661.1
AC107669.2
AC107819.3
AC108401.1
AC108401.2
AC108401.3
AC110091.1
AC110377.1
AC111092.1
AC113059.1
AC113107.1
AC113508.2
AC113508.3
AC114002.2
AC114002.3
AC114575.3
AC114645.3
AC114645.4
AC114678.1
AC115037.1
AC115290.2
AC115805.1
AC116180.1
AC116502.1
AC116503.1
AC116589.5
AC117226.2
AC117232.2
AC117232.3
AC117232.4
AC117236.1
AC117688.1
AC117689.1
AC117769.1
AC117797.2
AC117949.1
AC117949.2
AC118006.3
AC118202.1
AC118476.1
AC118733.2
AC120002.3
AC120555.1
AC121264.1
AC121569.3
AC121788.1
AC121788.3
AC121801.1
AC121965.1
AC122190.1
AC122228.1
AC122235.1
AC122273.1
AC122273.2
AC122295.1
AC122305.1
AC122305.3
AC122305.5
AC122313.1
AC122317.2
AC122332.3
AC122354.1
AC122367.2
AC122371.6
AC122372.3
AC122379.1
AC122379.2
AC122390.1
AC122428.1
AC122428.2
AC122428.3
AC122428.4
AC122463.1
AC122525.1
AC122734.1
AC122828.1
AC122832.3
AC122840.2
AC122840.5
AC122860.1
AC123534.1
AC123620.1
AC123708.1
AC123708.2
AC123720.1
AC123738.1
AC123738.2
AC123830.1
AC123935.1
AC123939.1
AC123954.1
AC124134.1
AC124179.2
AC124346.1
AC124413.2
AC124420.1
AC124421.2
AC124426.1
AC124426.4
AC124426.5
AC124433.1
AC124453.1
AC124458.1
AC124556.2
AC124577.3
AC124577.4
AC124595.1
AC124732.1
AC124732.2
AC124732.3
AC124742.1
AC124744.1
AC124744.2
AC125020.1
AC125190.3
AC125321.1
AC125321.2
AC125350.2
AC125351.1
AC125399.1
AC125444.3
AC125543.4
AC126408.1
AC126549.1
AC126799.1
AC126799.2
AC126804.2
AC126939.4
AC127224.2
AC127254.1
AC127270.2
AC127337.1
AC127337.2
AC127590.1
AC129016.2
AC129019.3
AC129085.3
AC129085.4
AC129217.1
AC129329.1
AC129975.1
AC130711.1
AC130831.1
AC131081.1
AC131120.1
AC131120.2
AC131187.1
AC131187.2
AC131677.1
AC131709.1
AC131739.1
AC131743.6
AC131759.2
AC132085.1
AC132247.1
AC132265.1
AC132304.1
AC132344.1
AC132344.3
AC132474.4
AC132604.1
AC132609.2
AC132623.1
AC132623.2
AC132852.1
AC132901.1
AC132954.5
AC133080.1
AC133083.2
AC133650.1
AC133947.1
AC133947.2
AC134329.1
AC134439.1
AC134439.3
AC134468.3
AC134537.3
AC134586.1
AC134596.1
AC134860.2
AC134867.1
AC134867.2
AC135377.1
AC135633.1
AC135641.1
AC135672.1
AC137067.2
AC137127.2
AC137692.1
AC138284.4
AC138284.5
AC138284.6
AC138329.1
AC138330.1
AC138459.1
AC138616.1
AC139568.2
AC139568.3
AC139750.2
AC139752.1
AC139754.2
AC139754.4
AC139941.1
AC139941.2
AC140264.1
AC140264.3
AC140354.1
AC140375.1
AC140375.2
AC140409.2
AC140448.1
AC140477.3
AC140477.4
AC141438.3
AC141900.1
AC142113.1
AC142191.1
AC142407.1
AC144949.1
AC147634.1
AC148324.1
AC148328.2
AC150314.3
AC150314.4
AC151846.1
AC151971.10
AC151971.2
AC152061.1
AC152162.1
AC152414.3
AC152827.1
AC152827.2
AC152945.1
AC152949.2
AC153144.2
AC153144.3
AC153152.1
AC153152.5
AC153364.1
AC153366.1
AC153367.1
AC153368.1
AC153379.1
AC153382.2
AC153497.1
AC153501.1
AC153504.1
AC153504.2
AC153506.1
AC153536.2
AC153536.3
AC153546.1
AC153548.1
AC153548.3
AC153548.4
AC153550.1
AC153557.3
AC153727.1
AC153729.4
AC153794.1
AC153821.1
AC153821.3
AC153821.4
AC153825.1
AC153845.3
AC153856.4
AC153856.6
AC153863.2
AC153864.1
AC153887.1
AC153887.3
AC153889.1
AC153899.1
AC153911.1
AC153912.2
AC153912.3
AC153935.1
AC153937.4
AC153943.2
AC153947.1
AC153949.1
AC153952.1
AC153962.1
AC153962.3
AC153974.2
AC154171.1
AC154220.1
AC154222.1
AC154231.4
AC154248.1
AC154296.2
AC154296.3
AC154305.2
AC154335.2
AC154355.1
AC154361.2
AC154389.1
AC154452.1
AC154454.1
AC154461.2
AC154510.1
AC154517.2
AC154537.1
AC154552.2
AC154552.9
AC154556.1
AC154573.2
AC154585.1
AC154635.1
AC154636.1
AC154646.1
AC154680.1
AC154681.1
AC154682.1
AC154693.1
AC154699.1
AC154724.1
AC154740.2
AC154747.3
AC154759.1
AC154767.2
AC154849.3
AC155241.2
AC155241.3
AC155249.1
AC155256.1
AC155258.3
AC155273.1
AC155293.1
AC155293.2
AC155293.3
AC155637.1
AC155644.2
AC155710.1
AC155710.2
AC155907.1
AC156025.1
AC156031.1
AC156273.2
AC156273.3
AC156559.1
AC156560.1
AC156568.1
AC156572.1
AC156572.2
AC156576.1
AC156576.4
AC156633.1
AC156795.1
AC156802.1
AC156803.1
AC156832.2
AC157591.1
AC157650.1
AC157652.1
AC157822.4
AC157950.2
AC158232.1
AC158238.2
AC158354.2
AC158388.2
AC158388.3
AC158392.3
AC158525.1
AC158535.1
AC158536.1
AC158538.2
AC158595.1
AC158605.1
AC158605.2
AC158605.3
AC158606.2
AC158622.3
AC158630.3
AC158633.3
AC158636.1
AC158802.1
AC158804.2
AC158983.1
AC158990.2
AC159188.2
AC159190.1
AC159190.2
AC159190.3
AC159193.2
AC159193.5
AC159205.6
AC159244.1
AC159244.2
AC159261.1
AC159261.2
AC159264.1
AC159283.2
AC159290.1
AC159296.1
AC159297.3
AC159301.1
AC159307.1
AC159308.1
AC159314.1
AC159315.3
AC159326.2
AC159334.1
AC159462.3
AC159462.4
AC159475.3
AC159502.1
AC159542.1
AC159621.2
AC159622.1
AC159632.1
AC159633.2
AC159635.2
AC159649.1
AC159649.3
AC159813.1
AC159818.1
AC159888.1
AC159892.1
AC160028.2
AC160028.4
AC160051.3
AC160060.4
AC160116.2
AC160122.1
AC160123.2
AC160124.1
AC160130.1
AC160138.1
AC160337.1
AC160338.2
AC160394.1
AC160403.2
AC160404.1
AC160405.1
AC160405.2
AC160411.2
AC160562.1
AC160635.1
AC160863.1
AC160931.1
AC160980.1
AC160980.2
AC160995.1
AC161114.2
AC161117.1
AC161117.3
AC161252.2
AC161252.3
AC161265.1
AC161456.1
AC161596.2
AC162181.1
AC162387.1
AC162801.2
AC162893.1
AC162932.1
AC162936.1
AC162938.3
AC163032.1
AC163033.2
AC163038.4
AC163040.2
AC163282.1
AC163623.1
AC163623.3
AC163661.1
AC163667.1
AC164105.4
AC164116.1
AC164116.2
AC164123.1
AC164426.2
AC164441.1
AC164441.2
AC164550.2
AC164561.1
AC164565.1
AC164624.1
AC164625.1
AC165080.2
AC165146.1
AC165148.1
AC165159.2
AC165164.3
AC165254.1
AC165349.1
AC165349.2
AC166061.1
AC166253.1
AC166262.1
AC166323.1
AC166349.1
AC166750.1
AC166827.1
AC166827.2
AC166997.1
AC167229.2
AC167234.2
AC167244.3
AC167669.2
AC168056.4
AC168222.2
AC168266.1
AC168315.3
AC168853.1
AC170597.2
AC171183.3
AC172027.3
AC173482.6
AC174082.2
AC175538.1
AC187103.1
AC190403.1
AC207128.1
AC211878.6
AC226737.1
AC238811.1
AC238811.2
AC238811.3
AC241534.1
AC241593.2
AC241621.1
AC242682.1
Acaa1a
Acaa1b
Acaa2
Acaca
Acacb
Acad10
Acad12
Acad8
Acad9
Acadl
Acadm
Acads
Acadsb
Acadvl
Acap1
Acap2
Acap3
Acat1
Acat2
Acat3
Acbd3
Acbd4
Acbd5
Acbd6
Accs
Acd
Ace
Ace2
Ace3
Acer1
Acer2
Acer3
Ache
Acin1
Ackr3
Ackr4
Acly
Acnat1
Aco1
Aco2
Acot1
Acot10
Acot11
Acot12
Acot13
Acot2
Acot4
Acot6
Acot7
Acot8
Acot9
Acox1
Acox2
Acox3
Acoxl
Acp1
Acp2
Acp5
Acp6
Acpp
Acpt
Acsbg1
Acsf2
Acsl1
Acsl3
Acsl4
Acsl5
Acsl6
Acsm3
Acsm5
Acss1
Acss2
Acss2os
Acss3
Acta1
Actb
Actg1
Actg-ps1
Actl6a
Actl6b
Actn1
Actn3
Actn4
Actr10
Actr1a
Actr1b
Actr2
Actr3
Actr5
Actr6
Actr8
Acvr1
Acvr1b
Acvr1c
Acvr2a
Acvr2b
Acvrl1
Acy1
Acy3
Acyp1
Acyp2
Ada
Adad1
Adad2
Adal
Adam10
Adam11
Adam15
Adam17
Adam19
Adam1a
Adam2
Adam22
Adam23
Adam7
Adam8
Adam9
Adamts1
Adamts10
Adamts12
Adamts13
Adamts15
Adamts16
Adamts17
Adamts3
Adamts4
Adamts6
Adamts7
Adamts8
Adamtsl4
Adamtsl5
Adap1
Adap2
Adap2os
Adar
Adarb1
Adarb2
Adat1
Adat2
Adck1
Adck2
Adck5
Adcy1
Adcy10
Adcy2
Adcy3
Adcy4
Adcy5
Adcy6
Adcy7
Adcy8
Adcy9
Adcyap1r1
Add1
Add3
Adgb
Adgra2
Adgra3
Adgrb1
Adgrb3
Adgrd1
Adgre5
Adgrf1
Adgrf2
Adgrf5
Adgrg1
Adgrg2
Adgrg4
Adgrg5
Adgrg6
Adgrg7
Adgrl1
Adgrl2
Adgrl3
Adgrv1
Adh1
Adh4
Adh5
Adh6a
Adh6-ps1
Adh7
Adhfe1
Adi1
Adipor1
Adipor2
Adk
Adm
Adnp
Adnp2
Ado
Adora1
Adora2a
Adora2b
Adora3
Adpgk
Adprh
Adprhl1
Adprhl2
Adprm
Adra2a
Adrb2
Adrm1
Adsl
Adss
Adssl1
Adtrp
Aebp1
Aebp2
Aen
Aes
Afap1
Afap1l1
Afap1l2
Afdn
Aff1
Aff2
Aff3
Aff4
Afg1l
Afg3l2
Afm
Afp
Aftph
Aga
Agap1
Agap2
Agap3
Agbl1
Agbl2
Agbl3
Agbl4
Agbl5
Ager
Agfg2
Aggf1
Agk
Agl
Agmat
Agmo
Ago1
Ago2
Ago3
Ago4
Agpat1
Agpat2
Agpat3
Agpat4
Agpat5
Agps
Agr2
Agr3
Agrn
Agrp
Agt
Agtpbp1
Agtrap
Agxt
Ahcy
Ahcyl1
Ahcyl2
Ahdc1
Ahi1
Ahnak
Ahnak2
Ahr
Ahrr
Ahsa1
Ahsa2
AI182371
AI314180
AI413582
AI427809
AI429214
AI464131
AI467606
AI481877
AI506816
AI507597
AI597479
AI606181
AI661453
AI662270
AI837181
AI839979
AI846148
AI847159
AI854703
AI987944
Aida
Aif1l
Aifm1
Aifm2
Aifm3
Aig1
Aim2
Aimp1
Aimp2
Aip
Aire
Airn
Ajuba
Ak1
AK157302
Ak2
Ak3
Ak4
Ak5
Ak6
Ak7
Ak9
Akain1
Akap1
Akap10
Akap11
Akap12
Akap13
Akap14
Akap17b
Akap5
Akap6
Akap7
Akap8
Akap8l
Akap9
Akip1
Akirin1
Akirin1-ps
Akirin2
Akna
Aknaos
Akp3
Akp-ps1
Akr1a1
Akr1b10
Akr1b3
Akr1b7
Akr1b8
Akr1c12
Akr1c13
Akr1c19
Akr1c21
Akr1d1
Akr1e1
Akr7a5
Akt1
Akt1s1
Akt2
Akt2-ps
Akt3
Aktip
AL589661.1
AL589742.1
AL591207.1
AL591207.2
AL591582.1
AL603630.1
AL603745.2
AL603745.3
AL607105.1
AL645664.1
AL714025.1
Alad
Alas1
Alas2
Alb
Alcam
Aldh16a1
Aldh18a1
Aldh1a1
Aldh1a2
Aldh1a3
Aldh1a7
Aldh1b1
Aldh1l2
Aldh2
Aldh3a2
Aldh3b1
Aldh3b2
Aldh5a1
Aldh6a1
Aldh7a1
Aldh8a1
Aldh9a1
Aldoa
Aldoart1
Aldoart2
Aldob
Aldoc
Alg1
Alg10b
Alg11
Alg12
Alg13
Alg14
Alg2
Alg3
Alg5
Alg6
Alg8
Alg9
Alk
Alkal1
Alkal2
Alkbh1
Alkbh2
Alkbh3os1
Alkbh4
Alkbh5
Alkbh6
Alkbh7
Alkbh8
Alms1
Alox15
Alox5
Alox5ap
Alpi
Alpk1
Alpk3
Alpl
Alppl2
Als2cl
Als2cr12
Alx4
Alyref
Alyref2
Amacr
Ambp
Ambra1
Amd1
Amd2
Amdhd2
Amer1
Amer2
Amfr
Amh
Amhr2
Amigo1
Amigo2
Ammecr1
Ammecr1l
Amn
[truncated: 17,439 more rows]

## Sheet: detailed results
source	term_name	term_id	adjusted_p_value	negative_log10_of_adjusted_p_value	term_size	query_size	intersection_size	effective_domain_size	intersections
GO:BP	regulation of response to external stimulus	GO:0032101	0.00405252	2.39228	458	49	9	19031	CCR2,ADORA2B,ENPP3,SOCS3,GCG,GHRL,DNASE1,NBL1,SEMA6A
GO:BP	myeloid cell activation involved in immune response	GO:0002275	0.017753	1.75073	52	49	4	19031	CCR2,ADORA2B,ENPP3,DNASE1
GO:BP	regulation of inflammatory response	GO:0050727	0.0186776	1.72868	194	49	6	19031	CCR2,ADORA2B,ENPP3,SOCS3,GHRL,DNASE1
GO:BP	inflammatory response	GO:0006954	0.0262301	1.5812	312	49	7	19031	CCR2,ADORA2B,ENPP3,SOCS3,GHRL,P2RX7,DNASE1
GO:BP	negative regulation of response to external stimulus	GO:0032102	0.0309215	1.50974	212	49	6	19031	ENPP3,SOCS3,GCG,GHRL,NBL1,SEMA6A
GO:BP	granulocyte activation	GO:0036230	0.0328352	1.48366	20	49	3	19031	CCR2,ENPP3,DNASE1
GO:CC	integral component of plasma membrane	GO:0005887	0.00023931	3.62104	686	49	11	19031	CCR2,TNFRSF21,SLC15A1,CLCA1,DDR2,P2RX7,NRN1,PCDH20,SLC28A2,TSPAN5,SEMA6A
GO:CC	intrinsic component of plasma membrane	GO:0031226	0.000394191	3.40429	722	49	11	19031	CCR2,TNFRSF21,SLC15A1,CLCA1,DDR2,P2RX7,NRN1,PCDH20,SLC28A2,TSPAN5,SEMA6A
GO:CC	integral component of membrane	GO:0016021	0.00122227	2.91283	1165	49	13	19031	CCR2,TNFRSF21,SLC15A1,CLCA1,DDR2,P2RX7,NRN1,PCDH20,RIC3,SLC28A2,TSPAN5,SEMA6A,SLC13A2
GO:CC	intrinsic component of membrane	GO:0031224	0.00249013	2.60378	1244	49	13	19031	CCR2,TNFRSF21,SLC15A1,CLCA1,DDR2,P2RX7,NRN1,PCDH20,RIC3,SLC28A2,TSPAN5,SEMA6A,SLC13A2
GO:CC	plasma membrane	GO:0005886	0.0311122	1.50707	2563	49	17	19031	CCR2,ADORA2B,TNFRSF21,ENPP3,SLC15A1,CLCA1,DDR2,P2RX7,STK10,NRN1,PCDH20,SLC28A2,TMIGD1,SUSD2,TSPAN5,SEMA6A,UNC93A
GO:CC	cell periphery	GO:0071944	0.049053	1.30933	2659	49	17	19031	CCR2,ADORA2B,TNFRSF21,ENPP3,SLC15A1,CLCA1,DDR2,P2RX7,STK10,NRN1,PCDH20,SLC28A2,TMIGD1,SUSD2,TSPAN5,SEMA6A,UNC93A
