# Supplementary material for: Transcriptome analysis identifies a robust gene expression program in the mouse intestinal epithelium on aging
Source: Sci Rep. 2019 Jul 18;9:10410. doi: 10.1038/s41598-019-46966-3 (PMC6639340; doi:10.1038/s41598-019-46966-3)
Supplement: Supplementary file 3 — Supplementary Table 2 [file 41598_2019_46966_MOESM3_ESM.xlsx]

## Sheet: Sheet1
target	sequence forward primer	sequence reverse primer	product size (bp)	comments
Actg1	CTTACACTGCGCTTCTTGCC	GTGCGGCGATTTCTTCTTCC	78	intron spanning (327bp), housekeeping control according to Old/Young RNA-seq
Adora2b	TCCATCTTTAGCCTCTTGGCG	CCAGGAACGGAGTCAATCCAA	154	intron spanning, DESeq2-positive in Old/Young RNAseq
Aspa	AAGTGGAGACATGGCTGCTG	GATCTCCAGGGTGCAATGGT	74	intron (3075bp) spanning DESeq2-positive in Old/Young RNAseq
Bst1	AGCCAAAAGGAGCCTATCCC	CATTGGGCCCTCCAACGTC	120	intron spanning, DESeq2-positive in Old/Young RNAseq
Ccr2	GCCATCATAAAGGAGCCATACC	TGCCCTCTTCTGGTCTTTGC	70	intron spanning, DESeq2-positive in Old/Young RNAseq
Cd7	CTGCCATTGCTGTAGGCTTC	AATCCCTGAGGCACACAGTTT	101	intron (529bp) spanning DESeq2-positive in Old/Young RNAseq
Clca1	CGGCTATGAGGGCATCGTC	GCTCTCGGGAATCAAAATGGC	163	intron spanning, DESeq2-positive in Old/Young RNAseq
Cnpy1	TATGCTCCGAGGAAGGGAGA	TGCCTCCTGGGCAATAAGTT	147	intron (1740) spanning DESeq2-positive in Old/Young RNAseq
Ddo	GCGAGACTTCTGCCTACCTC	AGTAGCAGACCTCCACTCCC	64	intron (9952bp) spanning DESeq2-positive in Old/Young RNAseq
Ddr2	TGGCATGAGCAGAAACCTGT	ACTTGCCGTGGTGAATTTGC	118	intron (2245bp) spanning DESeq2-positive in Old/Young RNAseq
Dnase1	GAGACTCCCACCTGGTTGC	CTTGTAGCTTTTGCGGCCC	110	intron spanning DESeq2-positive in Old/Young RNAseq
Enpp3	CCACTAGACTGCTCATGCCC	AGTGGTCTCCGTTCTTCTGC	157	intron spanning, DESeq2-positive in Old/Young RNAseq
Gcg	CTCTGACGAGATGAGCACCA	TGGCACGAGATGTTGTGAAGA	133	intron spanning, DESeq2-positive in Old/Young RNAseq
Ghrl	TGGCATCAAGCTGTCAGGAG	GCCTGTCCGTGGTTACTTGT	121	intron spanning, DESeq2-positive in Old/Young RNAseq
Mafb	CAACGGTAGTGTGGAGGACC	CTTCTGCTTCAGGCGGATCA	118	intronless gene, DESeq2-positive in Old/Young RNAseq
Nbl1	CAGTTACAGCGTCCCCAACA	CTCTACCAGCTTGTCCACCC	148	intron (1638bp) spanning DESeq2-positive in Old/Young RNAseq
Nrn1	TTCACTGATCCTCGCGGTG	GGGTAGTTGGCCATGCTGT	129	intron (3984bp) spanning DESeq2-positive in Old/Young RNAseq
P2rx7	GCACGAATTATGGCACCGTC	TAACAGGCTCTTTCCGCTGG	105	intron (8528bp) spanning DESeq2-positive in Old/Young RNAseq
Pcdh20	GTGCCTGGATATGGGGCATC	AACTCGCGAGGCAATTGAAG	113	intron (1128bp) spanning DESeq2-positive in Old/Young RNAseq
Pdzk1	GTAGAGAACGCCAGCCATGA	ATGGCACCTGGCAGTTTCTT	99	intron spanning DESeq2-positive in Old/Young RNAseq
Peg3	ACTACAGAAAGCTGCTCTCGC	TTTGGCCTCAGGCATGGGTT	143	intron (848bp) spanning DESeq2-positive in Old/Young RNAseq
Pmp22	TGTCATCTTCAGCGTCCTGG	CCTCACTGTGTAGATGGCCG	145	intron (6992bp) spanning DESeq2-positive in Old/Young RNAseq
Rps4l	AAGCTGTGCAAGGTGAGGAA	GTTGACCTTGATGAGCGGGT	108	not intron spanning (no introns), DESeq2-positive in Old/Young RNAseq
Slc15a1	TGCGGAATCCACAGTCAACA	CGGTGCCGAAACCTGTTTTT	188	intron spanning, DESeq2-positive in Old/Young RNAseq
Slc28a2	TTACTACCTGGGCCTTGTGC	CCCATGGTAATTTGCAGGAACC	66	intron (420) spanning DESeq2-positive in Old/Young RNAseq
Slc5a12	AGCATGACCGGGAAACAGAG	TGAGCCAAGGTGTCTTGCTT	106	intron spanning, DESeq2-positive in Old/Young RNAseq
Socs3	GGAGATTTCGCTTCGGGACT	AAACTTGCTGTGGGTGACCA	131	intron spanning, DESeq2-positive in Old/Young RNAseq
Stk10	CTGGAGCAGATGCACAAACG	CTGCCGCTCCAGGTTTTCTA	87	intron (330bp) spanning DESeq2-positive in Old/Young RNAseq
Strc	GCAAGCTGGACGCCTAGTAT	GTGACTCCCCACACAGATGG	149	intron (334) spanning DESeq2-positive in Old/Young RNAseq
Tmigd1	CGATGGCTTTTGCCCTGTTT	CTTCCCGTGTTAGGTGGCAG	133	intron (1907) spanning DESeq2-positive in Old/Young RNAseq
Tnfrsf21	GACTCCACATCCAGTGGCTC	AAGATGGGCTGCAAGTCACA	119	intron spanning, DESeq2-positive in Old/Young RNAseq
Tpm2	CTGGCTACAGCCTTGCAAAA	TTTCCTCATCCTTCATGGCCC	103	intron (104bp) spanning DESeq2-positive in Old/Young RNAseq
Zg16	CCTTCCGTATCCGGGTCAAC	CCTGGATCACAGATTCCCCG	138	not intron spanning, DESeq2-positive in Old/Young RNAseq
