# Supplementary material for: Transcriptome analysis identifies a robust gene expression program in the mouse intestinal epithelium on aging
Source: Sci Rep. 2019 Jul 18;9:10410. doi: 10.1038/s41598-019-46966-3 (PMC6639340; doi:10.1038/s41598-019-46966-3)
Supplement: Supplementary file 4 — Supplementary Table 3 [file 41598_2019_46966_MOESM4_ESM.xlsx]

## Sheet: crypt
Table Analyzed	crypt
Two-way RM ANOVA	Matching: Stacked
Assume sphericity?	No
Alpha	0.05
Source of Variation	% of total variation	P value	P value summary	Significant?	Geisser-Greenhouse's epsilon
Interaction	33.7	0.0099	**	Yes
protein	38.61	0.0291	*	Yes	0.534
aging	1.293	0.3107	ns	No
sample	3.845	0.7287	ns	No
ANOVA table	SS	DF	MS	F (DFn, DFd)	P value
Interaction	1.152	3	0.384	F (3, 12) = 5.978	P=0.0099
protein	1.319	3	0.4398	F (1.602, 6.408) = 6.847	P=0.0291
aging	0.04419	1	0.04419	F (1, 4) = 1.345	P=0.3107
sample	0.1314	4	0.03285	F (4, 12) = 0.5115	P=0.7287
Residual	0.7707	12	0.06423
Difference between column means
Mean of young crypts	0.8093
Mean of aged crypts	0.8952
Difference between means	-0.08582
SE of difference	0.074
95% CI of difference	-0.2913 to 0.1196
Data summary
Number of columns (aging)	2
Number of rows (protein)	4
Number of subjects (sample)	6
Compare each cell mean with the other cell mean in that row
Number of families	1
Number of comparisons per family	4
Alpha	0.05
Holm-Sidak's multiple comparisons test	Mean Diff.	Significant?	Summary	Adjusted P Value
young crypts - aged crypts
Ccr2	0.5556	No	ns	0.1615
Ddo	0.08254	No	ns	0.7135
Ddr2 115 kDa	-0.5043	No	ns	0.2876
Ddr2 80 kDa	-0.4771	No	ns	0.2876
Test details	Mean 1	Mean 2	Mean Diff.	SE of diff.	N1	N2	t	DF
young crypts - aged crypts
Ccr2	1.311	0.7551	0.5556	0.1345	3	3	4.132	2.274
Ddo	1.132	1.049	0.08254	0.201	3	3	0.4106	2.542
Ddr2 115 kDa	0.2444	0.7487	-0.5043	0.1812	3	3	2.782	2.028
Ddr2 80 kDa	0.5505	1.028	-0.4771	0.243	3	3	1.964	3.361

## Sheet: villus
Table Analyzed	villus
Two-way RM ANOVA	Matching: Stacked
Assume sphericity?	No
Alpha	0.05
Source of Variation	% of total variation	P value	P value summary	Significant?	Geisser-Greenhouse's epsilon
Interaction	11.5	0.0696	ns	No
protein	12.19	0.1141	ns	No	0.516
aging	4.93	0.5858	ns	No
sample	56.31	0.0005	***	Yes
ANOVA table	SS	DF	MS	F (DFn, DFd)	P value
Interaction	0.7739	3	0.258	F (3, 12) = 3.056	P=0.0696
protein	0.8203	3	0.2734	F (1.548, 6.192) = 3.239	P=0.1141
aging	0.3316	1	0.3316	F (1, 4) = 0.3502	P=0.5858
sample	3.788	4	0.9471	F (4, 12) = 11.22	P=0.0005
Residual	1.013	12	0.08441
Difference between column means
Mean of young villus	0.5992
Mean of aged villus	0.8343
Difference between means	-0.2351
SE of difference	0.3973
95% CI of difference	-1.338 to 0.8680
Data summary
Number of columns (aging)	2
Number of rows (protein)	4
Number of subjects (sample)	6
Compare each cell mean with the other cell mean in that row
Number of families	1
Number of comparisons per family	4
Alpha	0.05
Holm-Sidak's multiple comparisons test	Mean Diff.	Significant?	Summary	Adjusted P Value
young villus - aged villus
Ccr2	-0.4253	No	ns	0.8333
Ddo	-0.7291	No	ns	0.8333
Ddr2 115 kDa	0.07917	No	ns	0.9054
Ddr2 80 kDa	0.1349	No	ns	0.9054
Test details	Mean 1	Mean 2	Mean Diff.	SE of diff.	N1	N2	t	DF
young villus - aged villus
Ccr2	0.6231	1.048	-0.4253	0.3747	3	3	1.135	2.291
Ddo	0.5888	1.318	-0.7291	0.6981	3	3	1.044	2.143
Ddr2 115 kDa	0.538	0.4588	0.07917	0.2776	3	3	0.2851	2.838
Ddr2 80 kDa	0.6468	0.5119	0.1349	0.3088	3	3	0.4369	2.92
