# Supplementary material for: Transcriptome analysis identifies a robust gene expression program in the mouse intestinal epithelium on aging
Source: Sci Rep. 2019 Jul 18;9:10410. doi: 10.1038/s41598-019-46966-3 (PMC6639340; doi:10.1038/s41598-019-46966-3)
Supplement: Supplementary file 5 — Supplementary Table 4 [file 41598_2019_46966_MOESM5_ESM.xlsx]

## Sheet: MPO-positive cells
Table Analyzed	Neutrophils/Monocytes /mm2
Two-way RM ANOVA	Matching: Stacked
Assume sphericity?	Yes
Alpha	0.05
Source of Variation	% of total variation	P value	P value summary	Significant?
Interaction	7.704	0.0147	*	Yes
Tissue	24.5	0.0007	***	Yes
Age	23.55	0.0683	ns	No
Animal	35.55	0.0107	*	Yes
ANOVA table	SS	DF	MS	F (DFn, DFd)	P value
Interaction	10454	1	10454	F (1, 7) = 10.36	P=0.0147
Tissue	33254	1	33254	F (1, 7) = 32.97	P=0.0007
Age	31960	1	31960	F (1, 7) = 4.638	P=0.0683
Animal	48239	7	6891	F (7, 7) = 6.832	P=0.0107
Residual	7061	7	1009
Difference between row means
Mean of crypts	178.2
Mean of villi	91.65
Difference between means	86.5
SE of difference	15.07
95% CI of difference	50.88 to 122.1
Difference between column means
Mean of young	177.3
Mean of aged	92.5
Difference between means	84.8
SE of difference	39.38
95% CI of difference	-8.311 to 177.9
Interaction CI
Mean diff, A1 - B1	133.3
Mean diff, A2 - B2	36.3
(A1 -B1) - (A2 - B2)	97
95% CI of difference	25.75 to 168.2
(B1 - A1) - (B2 - A2)	-97
95% CI of difference	-168.2 to -25.75
Data summary
Number of columns (Age)	2
Number of rows (Tissue)	2
Number of subjects (Animal)	9
Compare each cell mean with the other cell mean in that row
Number of families	1
Number of comparisons per family	2
Alpha	0.05
Holm-Sidak's multiple comparisons test	Predicted (LS) mean diff.	Significant?	Summary	Adjusted P Value
young - aged
crypts	133.3	Yes	*	0.0138
villi	36.3	No	ns	0.4037
Test details	Predicted (LS) mean 1	Predicted (LS) mean 2	Predicted (LS) mean diff.	SE of diff.	N1	N2	t	DF
young - aged
crypts	244.8	111.5	133.3	42.16	5	4	3.162	14
villi	109.8	73.5	36.3	42.16	5	4	0.861	14

## Sheet: data
Sample	technical replicate		crypt area [µm2]	Neutrophils/Monocytes		villus area [µm2]	Neutrophils/Monocytes
young 1	1		47315	22		69317	7
	2		79138	28		74828	11
	3		55140	12		42463	8
young 2	1		51289	11		56856	3
	2		62813	11		147995	9
	3		50178	10		51659	7
young 3	1		44849	17		34509	12
	2		51918	16		56190	8
	3		47795	11		81454	8
young 4	1		73481	9		102084	3
	2		42791	9		51977	4
	3		80275	19		99895	5
young 5	1		52642	10		23620	1
	2		45719	7		26580	3
	3		86971	19		142027	9
aged 1	1		49213	2		48327	0
	2		55352	1		44038	0
	3		51328	3		72267	4
aged 2	1		85545	12		51815	7
	2		41154	5		58520	7
	3		42652	6		42601	10
aged 3	1		42269	6		33659	1
	2		53102	6		43324	1
	3		51373	8		38056	4
aged 4	1		41295	5		28566	0
	2		51399	10		34879	2
	3		43291	4		32705	4
control young	1		49737	0		64393	0
control aged	1		36633	0		37245.5	1
Cells/area [µm2]
Sample	technical replicate			Neutrophils/Monocytes			Neutrophils/Monocytes
young 1	1			4.64969			1.00985
	2			3.53812			1.47004
	3			2.17628			1.88399
young 2	1			2.14471			0.527649
	2			1.75123			0.608129
	3			1.99291			1.35504
young 3	1			3.7905			3.47735
	2			3.08178			1.42374
	3			2.3015			0.982149
young 4	1			1.22481			0.293876
	2			2.10325			0.769571
	3			2.36686			0.500526
young 5	1			1.89962			0.42337
	2			1.53109			1.12867
	3			2.18464			0.633682
aged 1	1			0.406397			0
	2			0.180662			0
	3			0.584476			0.553503
aged 2	1			1.40277			1.35096
	2			1.21495			1.19617
	3			1.40673			2.34736
aged 3	1			1.41948			0.297097
	2			1.1299			0.230819
	3			1.55724			1.05108
aged 4	1			1.2108			0
	2			1.94556			0.573411
	3			0.92398			1.22305
control young	1			0			0
control aged	1			0			0.268489
Averaged technical replicates
Cells/area [µm2]
Sample				Neutrophils/Monocytes			Neutrophils/Monocytes
young 1				3.4547			1.45463
young 2				1.96295			0.830272
young 3				3.05793			1.96108
young 4				1.89831			0.521324
young 5				1.87178			0.728574
aged 1				0.390512			0.184501
aged 2				1.34148			1.6315
aged 3				1.36887			0.526333
aged 4				1.36011			0.598822
control young				0			0
control aged				0			0.268489
